# Supplementary material for: Meat Quality Parameters and Sensory Properties of One High-Performing and Two Local Chicken Breeds Fed with Vicia faba
Source: Foods. 2020 Aug 4;9(8):1052. doi: 10.3390/foods9081052 (PMC7466303; doi:10.3390/foods9081052)
Supplement: Supplementary file 1 [file foods-09-01052-s001.zip]

Archive with 4 entries (4 files):
- Supplementary files/Pysicochemical.sav
- Supplementary files/Sensory_breast.sav
- Supplementary files/Sensory_leg.sav
- Supplementary files/Supplementary file_Tables.pdf
